# Supplementary material for: Comparison of the effects of spark plasma at two different voltages on aspects influencing skin rejuvenation
Source: PLoS One. 2025 Oct 8;20(10):e0333006. doi: 10.1371/journal.pone.0333006 (PMC12507225; doi:10.1371/journal.pone.0333006)
Supplement: S1 — (XLSX) [file pone.0333006.s001.xlsx]

## Sheet: Sheet1
ID	name	Histological
		Epithelium (μm)		Collagen (μm)
		before	after 4 week	before	after 4 week
1	rat 1	30.28	42.21	1.855	3.399
							Rats 1 to 6: 4.88Kv Group Rats 7 to 11: 3.44Kv Group Rats 12 to 18: Control Group
2	rat2	33.62	48.33	3.694	3.512
3	rat3	20.1	32.61	3.829	5.077
4	rat4	13.05	48.55	3.662	4.915
5	rat5	35.18	59.11	4.339	4.884
6	rat6	26.47	32.28	6.715	6.324
7	rat7	28.87	35.23	1.972	3.599
8	rat8	39.21	29.76	3.928	3.718
9	rat9	47.67	37.55	4.072	5.375
10	rat10	22.29	41.68	3.894	5.203
11	rat11	33.58	38.04	4.615	5.171
12	rat12	25.38	32.85	7.139	6.695
13	rat13	29.24	19.91	4.368	3.31
14	rat14	22.98	18.63	3.432	3.097
15	rat15	16.71	14.26	2.496	2.37
16	rat16	19.54	19.71	2.919	3.999
17	rat17	45.04	24.05	6.728	3.277
18	rat18	51.41	44.71	7.681	7.432
