# Supplementary material for: Comparison of the effects of spark plasma at two different voltages on aspects influencing skin rejuvenation
Source: PLoS One. 2025 Oct 8;20(10):e0333006. doi: 10.1371/journal.pone.0333006 (PMC12507225; doi:10.1371/journal.pone.0333006)
Supplement: S2 — (XLSX) [file pone.0333006.s002.xlsx]

## Sheet: Sheet1
ID	name	tewameter				mexameter
		before	after procedure	after 2 week	after 4 week	erythem				melanin
						before	after procedure	after 2 week	after 4 week	before	after procedure	after 2 week	after 4 week
1	rat 1	13.5	101.7	9.6	13.5	133.33	235.33	126	189	69	141.67	168.33	94		Rats 1 to 6: 4.88Kv Group Rats 7 to 11: 3.44Kv Group
2	rat2	9.7	110.4	12.6	12.4	175.33	302	192	180	110	168.67	112	111.67
3	rat3	9.8	107.1	12.4	15.1	168.33	228	142.67	179.67	88	144	148	91
4	rat4	10.5	113.1	9.7	12.3	161.67	303.33	169	222	103	182	169	132
5	rat5	11.7	105.8	11.2	15.86	153.67	256	156	140.67	63.67	133.33	108	80
6	rat6	9.6	105.7	11.1	15.8	139.33	269	141	179.33	90.67	123	149.67	99.67
7	rat7	10.9	112.7	13	10.3	174.67	250.67	165.67	172.33	76.33	115	121	91.33
8	rat8	14.8	105.8	11.7	10.6	209.67	277.33	166.33	160.67	94	162	88	80
9	rat9	14	111.8	14.7	8	154	251.67	140	189	76.33	151.33	159.33	87.33
10	rat10	16.2	96.3	12.7	14.9	161.67	292.33	139.33	175	64.33	78	117	80
11	rat11	12.5	108.7	11.1	7.2	194	289.33	139	180	87.67	140.67	147.67	82
12	rat12	10.9	118.6	12.5	12.7	111	216.33	139.33	172.33	53	82	126	57.33
