# Supplementary material for: Comparison of the effects of spark plasma at two different voltages on aspects influencing skin rejuvenation
Source: PLoS One. 2025 Oct 8;20(10):e0333006. doi: 10.1371/journal.pone.0333006 (PMC12507225; doi:10.1371/journal.pone.0333006)
Supplement: S3 — (XLSX) [file pone.0333006.s003.xlsx]

## Sheet: Sheet1
ID	name	cutometer								sonography( density)%				sonography( thickness)ϻm
		R2				R5				complete density				complete thickness
		before	after procedure	after 2 week	after 4 week	before	after procedure	after 2 week	after 4 week	before	after procedure	after 2 week	after 4 week	before	after procedure	after 2 week	after 4 week
1	rat 1	0.5576	0.6915	0.5443	0.873	0.3546	0.6726	0.6026	0.6254	17.56	18.96	11.22	15.53	781	688	959	1025
2	rat2	0.6538	0.8295	0.5767	0.6234	0.4815	0.9223	0.7468	0.5283	15.99	10.94	13.8	13.98	756	697	662	931		Rats 1 to 6: 4.88Kv Group Rats 7 to 11: 3.44Kv Group Rats 12 to 18: Control Group
3	rat3	0.7225	0.6667	0.6519	0.6211	0.5854	0.5766	0.6413	0.6667	15.23	13.29	15.58	14.59	722	697	691	950
4	rat4	0.5	0.5556	0.7556	0.8829	0.2737	0.5366	0.8396	0.74	12.45	9.15	14.36	18.53	719	772	916	969
5	rat5	0.5802	0.6426	0.7452	0.8588	0.4124	0.5503	0.7531	0.6753						806	992	1019
6	rat6	0.3824	0.4355	0.6019	0.75	0.3117	0.3033	0.4776	0.5833	7.01	13.11	13.28	18.09		728	934	1050
7	rat7	0.468	0.7306	0.6375	0.6853	0.2137	0.5775	0.402	0.4524	15.41	12.66	14.64	19.04	809	734	894	1306
8	rat8	0.5057	0.5277	0.6559	0.6316	0.4257	0.5289	0.463	0.4674	17.11	11.5	16.19	21.8	644	838	888	919
9	rat9	0.5833	0.5988	0.7042	0.8867	0.4412	0.6292	0.9263	0.6757	10.23	8.2	14.13	14.71	797	878	872	859
10	rat10	0.5792	0.5313	0.764	0.7215	0.4219	0.587	0.6632	0.6541	6.64	9.07	14.65	21.9	769	897	894	1044
11	rat11	0.5971	0.6979	0.7029	0.8039	0.5	0.8544	0.754	0.65	17.91	10.74	14.51	26.66	897	775
12	rat12					0.7736	0.7805	0.9255	0.8416	13.47	11.91	13.14	14.56	947	684	853	969
13	rat13	0.6164		0.5408	0.5124	0.5542		0.4247	0.4216
14	rat14	0.6806		0.6452	0.5798	0.4355		0.7705	0.3945	15.15		15.67	14.59	841		984	834
15	rat15	0.5659		0.5149	0.5421	0.3167		0.3147	0.3019	13.48		9	12.68	884		700	766
16	rat16	0.6633		0.6812	0.4981	0.3704		0.3914	0.5094	15.45		14.76	17.46	947		1044	1091
17	rat17	0.9583		0.5955	0.5796	0.8537		0.1959	0.4175	15.69		9.86	17.06	869		875	906
18	rat18	0.8746		0.8947	0.8457	0.9745		1.087	0.9468	15.42		14.21	11.07	722		938	816
